# Supplementary material for: Agile cyber defense: Enhancing digital substation resilience with SDN-based smart switching
Source: PLoS One. 2025 Nov 18;20(11):e0330521. doi: 10.1371/journal.pone.0330521 (PMC12626286; doi:10.1371/journal.pone.0330521)
Supplement: S1 File — (ZIP) [file pone.0330521.s001.zip]

Archive with 24 entries (24 files):
- Virtualized Controller Implementation and Testing for Software-Defined IEC 61850/Dependability_Assessment/vIED_Node/containernet_3ieds_mms_goose.py
- Virtualized Controller Implementation and Testing for Software-Defined IEC 61850/Dependability_Assessment/Data/baselineploss1.csv
- Virtualized Controller Implementation and Testing for Software-Defined IEC 61850/Dependability_Assessment/Data/baselineploss10.csv
- Virtualized Controller Implementation and Testing for Software-Defined IEC 61850/Dependability_Assessment/ECP_Node/Results/Screenshot from 2023-12-09 17-36-12.png
- Virtualized Controller Implementation and Testing for Software-Defined IEC 61850/Dependability_Assessment/ECP_Node/Results/Screenshot from 2023-12-09 17-35-38.png
- Virtualized Controller Implementation and Testing for Software-Defined IEC 61850/Dependability_Assessment/Application Plane/logs_dynamic_resource_allocation.py
- Virtualized Controller Implementation and Testing for Software-Defined IEC 61850/Dependability_Assessment/Data/baseline.csv
- Virtualized Controller Implementation and Testing for Software-Defined IEC 61850/Dependability_Assessment/simplified_HCTMC_model.sm
- Virtualized Controller Implementation and Testing for Software-Defined IEC 61850/Dependability_Assessment/tnsm_source_code.py
- Virtualized Controller Implementation and Testing for Software-Defined IEC 61850/Dependability_Assessment/Data/10packetloss.csv
- Virtualized Controller Implementation and Testing for Software-Defined IEC 61850/Dependability_Assessment/ECP_Node/Results/Ping_Results.PNG
- Virtualized Controller Implementation and Testing for Software-Defined IEC 61850/Dependability_Assessment/ECP_Node/Results/ECP_MQTT.png
- Virtualized Controller Implementation and Testing for Software-Defined IEC 61850/Dependability_Assessment/ECP_Node/SUB/ECP_MQTT.py
- Virtualized Controller Implementation and Testing for Software-Defined IEC 61850/Dependability_Assessment/Application Plane/odl_rest_netretrieve.py
- Virtualized Controller Implementation and Testing for Software-Defined IEC 61850/Dependability_Assessment/ECP_Node/Results/unencrypted.jpeg
- Virtualized Controller Implementation and Testing for Software-Defined IEC 61850/Dependability_Assessment/Data/switch_fail_3.csv
- Virtualized Controller Implementation and Testing for Software-Defined IEC 61850/Dependability_Assessment/hctmc_system_model.sm
- Virtualized Controller Implementation and Testing for Software-Defined IEC 61850/Dependability_Assessment/ECP_Node/Results/Network Topology.png
- Virtualized Controller Implementation and Testing for Software-Defined IEC 61850/Dependability_Assessment/Topology/network_topology.py
- Virtualized Controller Implementation and Testing for Software-Defined IEC 61850/Dependability_Assessment/Application Plane/odl_rest_update.py
- Virtualized Controller Implementation and Testing for Software-Defined IEC 61850/Dependability_Assessment/sdniotedge.csl
- Virtualized Controller Implementation and Testing for Software-Defined IEC 61850/Dependability_Assessment/Data/1packetloss.csv
- Virtualized Controller Implementation and Testing for Software-Defined IEC 61850/Dependability_Assessment/ECP_Node/PUB/LDAQ_MQTT.py
- Virtualized Controller Implementation and Testing for Software-Defined IEC 61850/Dependability_Assessment/final_topo.py
