# Supplementary material for: Agile cyber defense: Enhancing digital substation resilience with SDN-based smart switching
Source: PLoS One. 2025 Nov 18;20(11):e0330521. doi: 10.1371/journal.pone.0330521 (PMC12626286; doi:10.1371/journal.pone.0330521)
Supplement: S1 File — (ZIP) [file pone.0330521.s001.zip › Virtualized Controller Implementation and Testing for Software-Defined IEC 61850/Dependability_Assessment/Data/baseline.csv]

Time	Transfer (GBytes)	Bandwidth (Gbits/sec)
00:00:00	1.08	9.31
00:00:01	1.17	10.1
00:00:02	1.19	10.2
00:00:03	1.21	10.4
00:00:04	1.19	10.2
00:00:05	1.17	10.1
00:00:06	1.22	10.5
00:00:07	1.18	10.2
00:00:08	1.2	10.3
00:00:09	1.2	10.3
00:00:10	1.05	8.99
00:00:11	1.18	10.1
00:00:12	1.17	10.0
00:00:13	1.11	9.52
00:00:14	1.16	9.98
00:00:15	1.16	9.97
00:00:16	1.14	9.82
00:00:17	1.15	9.85
00:00:18	1.15	9.86
00:00:19	1.17	10.0
00:00:20	1.16	9.95
00:00:21	1.08	9.29
00:00:22	1.13	9.7
00:00:23	1.2	10.3
00:00:24	1.11	9.56
00:00:25	1.09	9.38
00:00:26	1.13	9.67
00:00:27	1.25	10.7
00:00:28	1.15	9.89
00:00:29	1.19	10.2
00:00:30	1.12	9.59
00:00:31	1.16	9.98
00:00:32	1.17	10.0
00:00:33	1.11	9.57
00:00:34	1.15	9.9
00:00:35	1.14	9.78
00:00:36	1.16	9.94
00:00:37	1.2	10.3
00:00:38	1.2	10.3
00:00:39	1.18	10.1
00:00:40	1.2	10.3
00:00:41	1.22	10.5
00:00:42	1.24	10.6
00:00:43	1.14	9.8
00:00:44	1.18	10.1
00:00:45	1.17	10.0
00:00:46	1.15	9.88
00:00:47	1.2	10.3
00:00:48	1.19	10.2
00:00:49	1.12	9.66
00:00:50	1.23	10.6
00:00:51	1.2	10.3
00:00:52	1.2	10.3
00:00:53	1.22	10.4
00:00:54	1.19	10.2
00:00:55	1.23	10.6
00:00:56	1.18	10.1
00:00:57	1.21	10.4
00:00:58	1.21	10.4
00:00:59	1.2	10.3
00:01:00	1.13	9.73
00:01:01	1.22	10.4
00:01:02	1.21	10.4
00:01:03	1.2	10.3
00:01:04	1.21	10.4
00:01:05	1.14	9.76
00:01:06	1.21	10.4
00:01:07	1.21	10.4
00:01:08	1.17	10.1
00:01:09	1.2	10.3
00:01:10	1.25	10.8
00:01:11	1.2	10.3
00:01:12	1.23	10.6
00:01:13	1.18	10.1
00:01:14	1.18	10.2
00:01:15	1.15	9.84
00:01:16	1.01	8.65
00:01:17	1.18	10.1
00:01:18	1.15	9.85
00:01:19	1.16	9.97
00:01:20	1.15	9.85
00:01:21	1.11	9.55
00:01:22	1.1	9.45
00:01:23	1.15	9.89
00:01:24	1.21	10.4
00:01:25	1.16	9.98
00:01:26	1.17	10.0
00:01:27	1.18	10.1
00:01:28	1.17	10.1
00:01:29	1.13	9.71
00:01:30	1.1	9.49
00:01:31	1.12	9.63
00:01:32	1.07	9.16
00:01:33	1.13	9.73
00:01:34	1.16	9.99
00:01:35	1.06	9.07
00:01:36	1.07	9.18
00:01:37	1.06	9.11
00:01:38	1.15	9.86
00:01:39	1.18	10.1
00:01:40	1.18	10.2
00:01:41	1.19	10.2
00:01:42	1.17	10.1
00:01:43	1.18	10.2
00:01:44	1.16	9.92
00:01:45	1.18	10.1
00:01:46	1.18	10.2
00:01:47	1.15	9.85
00:01:48	1.12	9.62
00:01:49	1.19	10.2
00:01:50	1.14	9.76
00:01:51	1.15	9.91
00:01:52	1.24	10.7
00:01:53	1.19	10.2
00:01:54	1.21	10.4
00:01:55	1.18	10.1
00:01:56	1.15	9.91
00:01:57	1.15	9.88
00:01:58	1.16	9.96
00:01:59	1.15	9.89
00:02:00	1.16	9.96
00:02:01	1.18	10.1
00:02:02	1.15	9.91
00:02:03	1.15	9.85
00:02:04	1.13	9.7
00:02:05	1.19	10.2
00:02:06	1.13	9.71
00:02:07	1.13	9.68
00:02:08	1.19	10.3
00:02:09	1.17	10.1
00:02:10	1.16	9.99
00:02:11	1.1	9.47
00:02:12	1.11	9.52
00:02:13	1.11	9.52
00:02:14	1.1	9.42
00:02:15	1.13	9.73
00:02:16	1.17	10.0
00:02:17	1.17	10.1
00:02:18	1.14	9.82
00:02:19	1.14	9.8
00:02:20	1.06	9.12
00:02:21	1.1	9.41
00:02:22	1.18	10.1
00:02:23	1.15	9.9
00:02:24	1.11	9.53
00:02:25	1.12	9.6
00:02:26	1.15	9.85
00:02:27	1.0	8.6
00:02:28	1.17	10.1
00:02:29	1.13	9.72
00:02:30	1.2	10.3
00:02:31	1.19	10.2
00:02:32	1.16	9.98
00:02:33	1.09	9.37
00:02:34	1.18	10.1
00:02:35	1.2	10.3
00:02:36	1.19	10.3
00:02:37	1.19	10.2
00:02:38	1.18	10.2
00:02:39	1.23	10.6
00:02:40	1.19	10.2
00:02:41	1.21	10.4
00:02:42	1.22	10.5
00:02:43	1.2	10.3
00:02:44	1.21	10.4
00:02:45	1.21	10.4
00:02:46	1.2	10.3
00:02:47	1.2	10.3
00:02:48	1.04	8.97
00:02:49	1.0	8.6
00:02:50	1.18	10.1
00:02:51	1.12	9.61
00:02:52	1.14	9.77
00:02:53	1.13	9.71
00:02:54	1.15	9.89
00:02:55	1.1	9.42
00:02:56	1.08	9.28
00:02:57	1.11	9.52
00:02:58	1.08	9.26
00:02:59	1.03	8.85
00:03:00	1.02	8.77
00:03:01	1.02	8.74
00:03:02	1.08	9.25
00:03:03	1.1	9.46
00:03:04	1.15	9.91
00:03:05	1.14	9.77
00:03:06	1.15	9.87
00:03:07	1.16	9.98
00:03:08	1.11	9.55
00:03:09	1.13	9.74
00:03:10	1.08	9.27
00:03:11	1.12	9.65
00:03:12	1.09	9.35
00:03:13	1.09	9.36
00:03:14	1.12	9.64
00:03:15	1.11	9.54
00:03:16	1.1	9.45
00:03:17	1.12	9.63
00:03:18	1.13	9.73
00:03:19	1.11	9.53
00:03:20	1.14	9.8
00:03:21	1.12	9.66
00:03:22	1.1	9.49
00:03:23	1.11	9.57
00:03:24	1.14	9.77
00:03:25	1.14	9.8
00:03:26	1.15	9.85
00:03:27	1.14	9.8
00:03:28	1.14	9.77
00:03:29	1.11	9.56
00:03:30	1.13	9.73
00:03:31	1.13	9.74
00:03:32	1.16	9.93
00:03:33	1.18	10.1
00:03:34	1.12	9.63
00:03:35	1.18	10.2
00:03:36	1.13	9.73
00:03:37	1.13	9.71
00:03:38	1.11	9.51
00:03:39	1.1	9.49
00:03:40	1.12	9.61
00:03:41	1.09	9.33
00:03:42	1.05	8.99
00:03:43	1.07	9.18
00:03:44	1.11	9.53
00:03:45	1.08	9.27
00:03:46	1.11	9.55
00:03:47	1.07	9.2
00:03:48	1.13	9.68
00:03:49	1.1	9.47
00:03:50	1.09	9.37
00:03:51	1.11	9.52
00:03:52	1.13	9.67
00:03:53	1.08	9.31
00:03:54	1.12	9.65
00:03:55	1.15	9.88
00:03:56	1.17	10.1
00:03:57	1.16	9.93
00:03:58	1.14	9.81
00:03:59	1.17	10.1
00:04:00	1.13	9.74
00:04:01	1.12	9.64
00:04:02	1.18	10.1
00:04:03	1.17	10.0
00:04:04	1.16	9.98
00:04:05	1.16	9.98
00:04:06	1.16	9.96
00:04:07	1.18	10.1
00:04:08	1.16	9.97
00:04:09	1.2	10.3
00:04:10	1.18	10.1
00:04:11	1.17	10.1
00:04:12	1.13	9.69
00:04:13	1.19	10.2
00:04:14	1.17	10.1
00:04:15	1.17	10.1
00:04:16	1.17	10.1
00:04:17	1.17	10.0
00:04:18	1.18	10.1
00:04:19	1.16	9.93
00:04:20	1.17	10.0
00:04:21	1.14	9.76
00:04:22	1.15	9.91
00:04:23	1.12	9.64
00:04:24	1.12	9.62
00:04:25	1.07	9.2
00:04:26	1.1	9.45
00:04:27	1.12	9.65
00:04:28	1.14	9.81
00:04:29	1.13	9.7
00:04:30	1.16	9.94
00:04:31	1.12	9.66
00:04:32	1.17	10.0
00:04:33	1.14	9.83
00:04:34	1.14	9.79
00:04:35	1.17	10.1
00:04:36	1.16	9.99
00:04:37	1.14	9.83
00:04:38	1.18	10.1
00:04:39	1.14	9.8
00:04:40	1.1	9.44
00:04:41	1.15	9.87
00:04:42	1.12	9.59
00:04:43	1.09	9.36
00:04:44	1.07	9.21
00:04:45	1.12	9.6
00:04:46	1.18	10.2
00:04:47	1.11	9.56
00:04:48	1.12	9.64
00:04:49	1.1	9.46
00:04:50	1.08	9.26
00:04:51	1.1	9.44
00:04:52	1.08	9.23
00:04:53	1.08	9.31
00:04:54	1.04	8.91
00:04:55	1.12	9.58
00:04:56	1.08	9.27
00:04:57	1.14	9.82
00:04:58	1.1	9.46
00:04:59	1.13	9.73
00:05:00	1.13	9.69
00:05:01	1.17	10.1
00:05:02	1.15	9.91
00:05:03	1.18	10.1
00:05:04	1.18	10.2
00:05:05	1.15	9.84
00:05:06	1.17	10.0
00:05:07	1.11	9.52
00:05:08	1.14	9.77
00:05:09	1.15	9.91
00:05:10	1.14	9.82
00:05:11	1.19	10.2
00:05:12	1.18	10.1
00:05:13	1.19	10.2
00:05:14	1.18	10.1
00:05:15	1.16	9.94
00:05:16	1.14	9.81
00:05:17	1.15	9.88
00:05:18	1.18	10.1
00:05:19	1.17	10.1
00:05:20	1.17	10.1
00:05:21	1.17	10.0
00:05:22	1.18	10.1
00:05:23	1.18	10.1
00:05:24	1.18	10.1
00:05:25	1.18	10.2
00:05:26	1.19	10.2
00:05:27	1.18	10.1
00:05:28	1.16	9.93
00:05:29	1.13	9.7
00:05:30	1.24	10.7
00:05:31	1.1	9.43
00:05:32	1.18	10.1
00:05:33	1.11	9.54
00:05:34	1.14	9.82
00:05:35	1.15	9.86
00:05:36	1.1	9.45
00:05:37	1.11	9.57
00:05:38	1.17	10.1
00:05:39	1.14	9.79
00:05:40	1.16	9.96
00:05:41	1.18	10.1
00:05:42	1.17	10.0
00:05:43	1.18	10.2
00:05:44	1.15	9.84
00:05:45	1.16	9.99
00:05:46	1.16	9.98
00:05:47	1.17	10.1
00:05:48	1.19	10.2
00:05:49	1.17	10.0
00:05:50	1.15	9.84
00:05:51	1.16	9.98
00:05:52	1.15	9.91
00:05:53	1.2	10.3
00:05:54	1.18	10.1
00:05:55	1.16	9.99
00:05:56	1.23	10.5
00:05:57	1.19	10.2
00:05:58	1.2	10.3
00:05:59	1.2	10.3
00:06:00	1.13	9.74
00:06:01	1.11	9.52
00:06:02	1.16	9.93
00:06:03	1.16	10.0
00:06:04	1.19	10.3
00:06:05	1.15	9.85
00:06:06	1.18	10.2
00:06:07	1.19	10.2
00:06:08	1.17	10.1
00:06:09	1.15	9.85
00:06:10	1.17	10.1
00:06:11	1.16	9.94
00:06:12	1.14	9.81
00:06:13	1.15	9.86
00:06:14	1.16	9.95
00:06:15	1.17	10.0
00:06:16	1.19	10.2
00:06:17	1.15	9.87
00:06:18	1.17	10.1
00:06:19	1.19	10.2
00:06:20	1.17	10.1
00:06:21	1.08	9.32
00:06:22	1.15	9.89
00:06:23	1.19	10.2
00:06:24	1.18	10.1
00:06:25	1.15	9.91
00:06:26	1.14	9.8
00:06:27	1.17	10.1
00:06:28	1.15	9.86
00:06:29	1.19	10.2
00:06:30	1.15	9.85
00:06:31	1.12	9.65
00:06:32	1.11	9.54
00:06:33	1.2	10.3
00:06:34	1.15	9.89
00:06:35	1.05	9.06
00:06:36	1.13	9.72
00:06:37	1.18	10.1
00:06:38	1.15	9.85
00:06:39	1.11	9.54
00:06:40	1.14	9.79
00:06:41	1.15	9.85
00:06:42	1.12	9.58
00:06:43	1.14	9.75
00:06:44	1.12	9.61
00:06:45	1.09	9.33
00:06:46	1.14	9.79
00:06:47	1.15	9.86
00:06:48	1.14	9.83
00:06:49	1.11	9.58
00:06:50	1.08	9.27
00:06:51	1.16	9.99
00:06:52	1.11	9.55
00:06:53	1.16	9.95
00:06:54	1.15	9.87
00:06:55	1.16	9.96
00:06:56	1.13	9.69
00:06:57	1.22	10.5
00:06:58	1.11	9.57
00:06:59	1.18	10.1
00:07:00	1.13	9.74
00:07:01	1.15	9.87
00:07:02	1.15	9.87
00:07:03	1.18	10.1
00:07:04	1.15	9.91
00:07:05	1.14	9.79
00:07:06	1.15	9.88
00:07:07	1.13	9.67
00:07:08	1.14	9.77
00:07:09	1.14	9.76
00:07:10	1.14	9.75
00:07:11	1.09	9.39
00:07:12	1.13	9.69
00:07:13	1.1	9.48
00:07:14	1.08	9.27
00:07:15	1.04	8.92
00:07:16	1.08	9.25
00:07:17	1.1	9.47
00:07:18	1.15	9.91
00:07:19	1.16	9.98
00:07:20	1.17	10.0
00:07:21	1.14	9.79
00:07:22	1.12	9.6
00:07:23	1.14	9.81
00:07:24	1.1	9.43
00:07:25	1.14	9.83
00:07:26	1.13	9.71
00:07:27	1.14	9.8
00:07:28	1.14	9.82
00:07:29	1.11	9.55
00:07:30	1.14	9.79
00:07:31	1.08	9.27
00:07:32	1.15	9.87
00:07:33	1.13	9.69
00:07:34	1.16	9.95
00:07:35	1.16	9.97
00:07:36	1.1	9.48
00:07:37	1.12	9.66
00:07:38	1.13	9.67
00:07:39	1.14	9.76
00:07:40	1.12	9.63
00:07:41	1.11	9.52
00:07:42	1.11	9.55
00:07:43	1.12	9.59
00:07:44	1.14	9.76
00:07:45	1.02	8.77
00:07:46	1.06	9.12
00:07:47	1.08	9.25
00:07:48	1.06	9.12
00:07:49	1.13	9.73
00:07:50	1.05	9.03
00:07:51	1.08	9.27
00:07:52	1.1	9.41
00:07:53	1.04	8.93
00:07:54	1.15	9.89
00:07:55	1.18	10.1
00:07:56	1.1	9.49
00:07:57	1.08	9.3
00:07:58	1.12	9.63
00:07:59	1.09	9.4
00:08:00	1.06	9.14
00:08:01	1.06	9.12
00:08:02	1.1	9.48
00:08:03	1.1	9.43
00:08:04	1.02	8.75
00:08:05	1.13	9.7
00:08:06	1.07	9.16
00:08:07	1.12	9.6
00:08:08	1.1	9.47
00:08:09	1.12	9.62
00:08:10	1.09	9.38
00:08:11	1.11	9.52
00:08:12	1.11	9.55
00:08:13	1.11	9.52
00:08:14	1.09	9.36
00:08:15	1.12	9.66
00:08:16	1.08	9.3
00:08:17	1.15	9.88
00:08:18	1.13	9.73
00:08:19	1.12	9.64
00:08:20	1.15	9.84
00:08:21	1.15	9.89
00:08:22	1.14	9.82
00:08:23	1.11	9.53
00:08:24	1.1	9.49
00:08:25	1.11	9.55
00:08:26	1.06	9.09
00:08:27	1.14	9.8
00:08:28	1.11	9.57
00:08:29	1.11	9.57
00:08:30	1.05	8.99
00:08:31	1.07	9.19
00:08:32	1.07	9.23
00:08:33	1.12	9.65
00:08:34	1.09	9.35
00:08:35	1.11	9.52
00:08:36	1.03	8.86
00:08:37	1.02	8.8
00:08:38	1.08	9.29
00:08:39	1.09	9.33
00:08:40	1.09	9.38
00:08:41	1.08	9.31
00:08:42	1.07	9.23
00:08:43	1.06	9.11
00:08:44	1.09	9.37
00:08:45	1.11	9.56
00:08:46	1.09	9.33
00:08:47	1.03	8.83
00:08:48	1.04	8.97
00:08:49	1.11	9.55
00:08:50	1.09	9.35
00:08:51	1.04	8.9
00:08:52	1.13	9.69
00:08:53	1.08	9.27
00:08:54	1.12	9.66
00:08:55	1.1	9.48
00:08:56	1.1	9.42
00:08:57	1.1	9.42
00:08:58	1.09	9.37
00:08:59	1.08	9.25
00:09:00	1.13	9.74
00:09:01	1.01	8.66
00:09:02	1.0	8.61
00:09:03	1.05	9.02
00:09:04	1.08	9.32
00:09:05	1.09	9.34
00:09:06	1.09	9.35
00:09:07	1.13	9.68
00:09:08	1.09	9.39
00:09:09	1.07	9.2
00:09:10	1.03	8.85
00:09:11	1.06	9.12
00:09:12	1.09	9.34
00:09:13	1.07	9.19
00:09:14	1.1	9.41
00:09:15	1.07	9.19
00:09:16	1.1	9.47
00:09:17	1.12	9.59
00:09:18	1.1	9.49
00:09:19	1.09	9.38
00:09:20	1.07	9.17
00:09:21	1.12	9.63
00:09:22	1.09	9.35
00:09:23	1.16	10.0
00:09:24	1.12	9.62
00:09:25	1.12	9.64
00:09:26	1.1	9.42
00:09:27	1.09	9.34
00:09:28	1.1	9.48
00:09:29	1.12	9.64
00:09:30	1.18	10.1
00:09:31	1.13	9.7
00:09:32	1.12	9.61
00:09:33	1.01	8.66
00:09:34	1.05	9.02
00:09:35	1.05	9.03
00:09:36	1.02	8.72
00:09:37	1.0	8.61
00:09:38	1.01	8.66
00:09:39	1.02	8.72
00:09:40	1.04	8.93
00:09:41	1.0	8.59
00:09:42	1.03	8.88
00:09:43	1.01	8.7
00:09:44	1.14	9.8
00:09:45	1.15	9.9
00:09:46	1.08	9.31
00:09:47	1.13	9.69
00:09:48	1.09	9.39
00:09:49	1.14	9.76
00:09:50	1.15	9.86
00:09:51	1.14	9.79
00:09:52	1.04	8.95
00:09:53	1.01	8.64
00:09:54	1.03	8.81
00:09:55	1.0	8.62
00:09:56	1.01	8.72
00:09:57	1.0	8.63
