# Supplementary material for: Agile cyber defense: Enhancing digital substation resilience with SDN-based smart switching
Source: PLoS One. 2025 Nov 18;20(11):e0330521. doi: 10.1371/journal.pone.0330521 (PMC12626286; doi:10.1371/journal.pone.0330521)
Supplement: S1 File — (ZIP) [file pone.0330521.s001.zip › Virtualized Controller Implementation and Testing for Software-Defined IEC 61850/Dependability_Assessment/Data/10packetloss.csv]

Time	Transfer (GBytes)	Bandwidth (Gbits/sec)
00:00:00	1.07	9.21
00:00:01	1.2	10.3
00:00:02	1.14	9.75
00:00:03	1.03	8.81
00:00:04	1.19	10.2
00:00:05	1.18	10.1
00:00:06	1.19	10.2
00:00:07	1.18	10.2
00:00:08	1.23	10.5
00:00:09	1.14	9.8
00:00:10	1.16	9.96
00:00:11	1.16	10.0
00:00:12	1.2	10.3
00:00:13	1.21	10.4
00:00:14	1.2	10.3
00:00:15	1.17	10.1
00:00:16	1.14	9.78
00:00:17	1.15	9.9
00:00:18	1.17	10.1
00:00:19	1.16	9.96
00:00:20	1.14	9.77
00:00:21	1.13	9.7
00:00:22	1.14	9.75
00:00:23	1.23	10.5
00:00:24	1.14	9.82
00:00:25	1.16	9.98
00:00:26	1.11	9.53
00:00:27	1.12	9.66
00:00:28	1.15	9.85
00:00:29	1.14	9.79
00:00:30	1.11	9.53
00:00:31	1.2	10.3
00:00:32	1.16	9.92
00:00:33	1.2	10.3
00:00:34	1.12	9.63
00:00:35	1.22	10.5
00:00:36	1.18	10.2
00:00:37	1.17	10.1
00:00:38	1.07	9.19
00:00:39	1.14	9.77
00:00:40	1.0	8.61
00:00:41	1.11	9.5
00:00:42	1.13	9.68
00:00:43	1.11	9.57
00:00:44	1.13	9.69
00:00:45	1.08	9.27
00:00:46	1.14	9.78
00:00:47	1.11	9.57
00:00:48	1.13	9.69
00:00:49	1.13	9.74
00:00:50	1.1	9.46
00:00:51	1.16	9.93
00:00:52	1.13	9.73
00:00:53	1.15	9.88
00:00:54	1.07	9.21
00:00:55	1.15	9.89
00:00:56	1.11	9.51
00:00:57	1.11	9.54
00:00:58	1.13	9.72
00:00:59	1.13	9.7
00:01:00	1.13	9.7
00:01:01	1.16	9.94
00:01:02	1.13	9.67
00:01:03	1.1	9.42
00:01:04	1.12	9.6
00:01:05	1.13	9.68
00:01:06	1.16	9.94
00:01:07	1.15	9.91
00:01:08	1.18	10.1
00:01:09	1.11	9.55
00:01:10	1.18	10.1
00:01:11	1.18	10.2
00:01:12	1.18	10.1
00:01:13	1.2	10.3
00:01:14	1.19	10.2
00:01:15	1.2	10.3
00:01:16	1.17	10.0
00:01:17	1.11	9.5
00:01:18	1.09	9.34
00:01:19	1.12	9.61
00:01:20	1.13	9.67
00:01:21	1.11	9.55
00:01:22	1.16	9.99
00:01:23	1.14	9.81
00:01:24	1.14	9.82
00:01:25	1.14	9.78
00:01:26	1.16	9.92
00:01:27	1.14	9.8
00:01:28	1.16	10.0
00:01:29	1.2	10.3
00:01:30	1.13	9.7
00:01:31	1.06	9.15
00:01:32	1.06	9.12
00:01:33	1.05	8.99
00:01:34	1.12	9.6
00:01:35	1.12	9.66
00:01:36	1.14	9.75
00:01:37	1.13	9.73
00:01:38	1.16	9.96
00:01:39	1.08	9.27
00:01:40	1.08	9.28
00:01:41	1.03	8.88
00:01:42	1.11	9.5
00:01:43	1.13	9.75
00:01:44	1.12	9.6
00:01:45	1.13	9.7
00:01:46	1.07	9.2
00:01:47	1.09	9.32
00:01:48	1.06	9.15
00:01:49	1.09	9.34
00:01:50	1.08	9.29
00:01:51	1.12	9.61
00:01:52	1.15	9.87
00:01:53	1.1	9.42
00:01:54	1.09	9.36
00:01:55	1.07	9.2
00:01:56	1.05	9.06
00:01:57	1.17	10.0
00:01:58	1.12	9.66
00:01:59	1.15	9.89
00:02:00	0.6828737602805428	0.7577535344252073
00:02:01	0.7930432621895442	0.7687678312959109
00:02:02	0.8395037830835294	0.8248250972020823
00:02:03	0.7634292984608688	0.7327524259334556
00:02:04	0.7687046413355902	0.6943958932385563
00:02:05	0.7448004285905905	0.7707633146100356
00:02:06	0.787836746916361	0.7456563859871249
00:02:07	0.7774195534087454	0.8065869244629772
00:02:08	0.8454022758841583	0.7728931273972892
00:02:09	0.6789578380255884	0.7291587481980621
00:02:10	0.65682961437863	0.7305021217253838
00:02:11	0.8350376007502545	0.7736204646570702
00:02:12	0.711092046120184	0.7295102863226883
00:02:13	0.8431526397883774	0.7105429538656048
00:02:14	0.7007582745500196	0.6813756089672808
00:02:15	0.7697560617899435	0.7712619467828948
00:02:16	0.656007851682754	0.6944634342434489
00:02:17	0.6792433112264036	0.8399108646292395
00:02:18	0.6886463089400919	0.728883755777711
00:02:19	0.8228876113964063	0.8113905566890548
00:02:20	0.8260490532635023	0.6737221424975118
00:02:21	0.843131834019407	0.7748444902699905
00:02:22	0.7198883901244012	0.7534154011524066
00:02:23	0.727475970107659	0.7110887715122248
00:02:24	0.7666252165855191	0.7677985028261233
00:02:25	0.7879001436144635	0.6556397343187701
00:02:26	0.6993511092326059	0.7307703154883753
00:02:27	0.7235779321939323	0.8041004756156193
00:02:28	0.8295231705039515	0.7221492736306775
00:02:29	0.681422849970149	0.7500526560456023
00:02:30	0.7576611101902084	0.7419547527630487
00:02:31	0.7610231318909991	0.6639443555917559
00:02:32	0.7846872945879009	0.7335864997933527
00:02:33	0.7978272921855659	0.7077114762704131
00:02:34	0.833395848316355	0.8363788678734574
00:02:35	0.8279842364974537	0.8256104857376596
00:02:36	0.7017519248615076	0.6848555928284565
00:02:37	0.7446894545382357	0.7808451571554892
00:02:38	0.7836651136457321	0.663989506239018
00:02:39	0.7934798541563846	0.6501974141261717
00:02:40	0.8102162263287671	0.827751042140477
00:02:41	0.7591935220076305	0.80536418182928
00:02:42	0.8298073138732173	0.6907552940270726
00:02:43	0.8199738947246482	0.7727115869517834
00:02:44	0.7568769115043962	0.6542724433740809
00:02:45	0.7484961155456575	0.7680238380605068
00:02:46	0.7462407151007816	0.7656036922682946
00:02:47	0.8368005509920966	0.7796247897039803
00:02:48	0.6898289958605914	0.7859317106060365
00:02:49	0.8450258377171904	0.7513802011815186
00:02:50	0.7057736875026639	0.6608235916830304
00:02:51	0.689232742457528	0.83419079060119
00:02:52	0.8119336182242959	0.7378193298377371
00:02:53	0.686230349382585	0.8012243997974947
00:02:54	0.8455647437886119	0.7774126005570601
00:02:55	0.7597488691887296	0.7821243911572937
00:02:56	0.7765929342791567	0.6868066418578178
00:02:57	0.7625636338776919	0.745023101019147
00:02:58	0.6718886260688507	0.7175138541679895
00:02:59	0.680235052593614	0.8013990383147959
00:03:00	0.8258394993719316	0.6764174825147029
00:03:01	0.7098026227725225	0.7476594959627653
00:03:02	0.7446615650758259	0.7283059587305162
00:03:03	0.8119342324660235	0.6748081452074884
00:03:04	0.6896023875896963	0.7543515328793836
00:03:05	0.8420120851663146	0.6692769683278849
00:03:06	0.686467406476334	0.7079847120363831
00:03:07	0.7254173825504283	0.832747206415009
00:03:08	0.8468092990078844	0.6630443222684931
00:03:09	0.6635769080609215	0.7774258374998955
00:03:10	0.7254935254193262	0.6984916064749491
00:03:11	0.7775921036226927	0.7202938982290901
00:03:12	0.8140255073414655	0.7426774635690635
00:03:13	0.7036055634283477	0.7975068468685869
00:03:14	0.8195206563318492	0.7088152957622302
00:03:15	0.7502246945680261	0.7047473677990772
00:03:16	0.8024967132549562	0.8270885217349123
00:03:17	0.7706867631702053	0.733964905372
00:03:18	0.727893751719222	0.8249257278794858
00:03:19	0.6985511317359147	0.8191455510984221
00:03:20	0.7113280718511649	0.716161234407508
00:03:21	0.7909622301819904	0.682152810739362
00:03:22	0.685171532496162	0.6873909318033307
00:03:23	0.8351443541580734	0.7516570219857426
00:03:24	0.7018671640099943	0.6964934060698409
00:03:25	0.6964019957312695	0.7213264394190397
00:03:26	0.6647279367359458	0.6863012170815437
00:03:27	0.7528341776601309	0.8409621165276582
00:03:28	0.7465887269172102	0.7478450471864808
00:03:29	0.7083361846539131	0.7729866270289061
00:03:30	0.8398182593580326	0.8440061692345528
00:03:31	0.7000977635697353	0.7674905208342456
00:03:32	0.7038308833877449	0.8073928820832559
00:03:33	0.8106489947449791	0.657929653900025
00:03:34	0.7641762309189062	0.721743954898139
00:03:35	0.7783258846252753	0.8317291551505053
00:03:36	0.8263931612801054	0.6740281762671235
00:03:37	0.775237947183462	0.8035103837934467
00:03:38	0.7610893571977667	0.8034180978708407
00:03:39	0.7208519379759513	0.6696064579566982
00:03:40	0.8403342128330469	0.782016100968556
00:03:41	0.7147366232051238	0.7703275791934182
00:03:42	0.8398877682964145	0.681360075271673
00:03:43	1.03	8.82
00:03:44	1.03	8.85
00:03:45	1.03	8.85
00:03:46	1.01	8.67
00:03:47	1.01	8.67
00:03:48	1.03	8.82
00:03:49	1.0	8.6
00:03:50	1.04	8.89
00:03:51	1.03	8.82
00:03:52	1.05	9.02
00:03:53	1.06	9.06
00:03:54	1.01	8.71
00:03:55	1.01	8.69
00:03:56	1.02	8.77
00:03:57	1.0	8.6
00:03:58	1.04	8.93
00:03:59	1.02	8.78
00:04:00	1.01	8.7
00:04:01	1.06	9.06
00:04:02	1.06	9.08
00:04:03	1.04	8.95
00:04:04	1.06	9.08
00:04:05	1.03	8.81
00:04:06	1.05	9.02
00:04:07	1.02	8.8
00:04:08	1.04	8.93
00:04:09	1.05	8.99
00:04:10	1.04	8.97
00:04:11	1.04	8.93
00:04:12	1.03	8.82
00:04:13	1.04	8.9
00:04:14	1.04	8.94
00:04:15	1.04	8.9
00:04:16	1.03	8.82
00:04:17	1.03	8.89
00:04:18	1.04	8.9
00:04:19	1.05	9.05
00:04:20	1.05	9.04
00:04:21	1.06	9.14
00:04:22	1.05	9.01
00:04:23	1.06	9.14
00:04:24	1.07	9.23
00:04:25	1.1	9.49
00:04:26	1.1	9.45
00:04:27	1.11	9.54
00:04:28	1.08	9.3
00:04:29	1.1	9.46
00:04:30	1.11	9.52
00:04:31	1.1	9.42
00:04:32	1.09	9.37
00:04:33	1.12	9.63
00:04:34	1.1	9.45
00:04:35	1.11	9.52
00:04:36	1.13	9.71
00:04:37	1.06	9.14
00:04:38	1.07	9.19
00:04:39	1.09	9.37
00:04:40	1.08	9.28
00:04:41	1.08	9.25
00:04:42	1.07	9.22
00:04:43	1.11	9.54
00:04:44	1.09	9.39
00:04:45	1.1	9.47
00:04:46	1.08	9.31
00:04:47	1.05	9.02
00:04:48	1.07	9.18
00:04:49	1.09	9.37
00:04:50	1.08	9.28
00:04:51	1.1	9.48
00:04:52	1.1	9.43
00:04:53	1.01	8.7
00:04:54	1.06	9.12
00:04:55	1.09	9.32
00:04:56	1.09	9.38
00:04:57	1.07	9.19
00:04:58	1.09	9.35
00:04:59	1.12	9.59
00:05:00	1.13	9.73
00:05:01	1.14	9.78
00:05:02	1.11	9.53
00:05:03	1.13	9.68
00:05:04	1.1	9.41
00:05:05	1.08	9.3
00:05:06	1.09	9.34
00:05:07	1.09	9.4
00:05:08	1.1	9.44
00:05:09	1.17	10.1
00:05:10	1.07	9.17
00:05:11	1.07	9.22
00:05:12	1.1	9.48
00:05:13	1.07	9.22
00:05:14	1.07	9.19
00:05:15	1.13	9.67
00:05:16	1.07	9.21
00:05:17	1.04	8.93
00:05:18	1.06	9.14
00:05:19	1.07	9.17
00:05:20	1.04	8.93
00:05:21	1.03	8.88
00:05:22	1.03	8.86
00:05:23	1.08	9.32
00:05:24	1.0	8.63
00:05:25	1.04	8.92
00:05:26	1.08	9.3
00:05:27	1.07	9.18
00:05:28	1.03	8.84
00:05:29	1.03	8.88
00:05:30	1.05	9.04
00:05:31	1.13	9.72
00:05:32	1.01	8.69
00:05:33	1.09	9.38
00:05:34	1.02	8.79
00:05:35	1.11	9.52
00:05:36	1.07	9.21
00:05:37	1.06	9.07
00:05:38	1.05	8.99
00:05:39	1.08	9.26
