# Supplementary material for: Agile cyber defense: Enhancing digital substation resilience with SDN-based smart switching
Source: PLoS One. 2025 Nov 18;20(11):e0330521. doi: 10.1371/journal.pone.0330521 (PMC12626286; doi:10.1371/journal.pone.0330521)
Supplement: S1 File — (ZIP) [file pone.0330521.s001.zip › Virtualized Controller Implementation and Testing for Software-Defined IEC 61850/Dependability_Assessment/Data/switch_fail_3.csv]

Time	Transfer (GBytes)
00:00:00	1.07
00:00:01	1.2
00:00:02	1.14
00:00:03	1.03
00:00:04	1.19
00:00:05	1.18
00:00:06	1.19
00:00:07	1.18
00:00:08	1.23
00:00:09	1.14
00:00:10	1.16
00:00:11	1.16
00:00:12	1.2
00:00:13	1.21
00:00:14	1.2
00:00:15	1.17
00:00:16	1.14
00:00:17	1.15
00:00:18	1.17
00:00:19	1.16
00:00:20	1.14
00:00:21	1.13
00:00:22	1.14
00:00:23	1.23
00:00:24	1.14
00:00:25	1.16
00:00:26	1.11
00:00:27	1.12
00:00:28	1.15
00:00:29	1.14
00:00:30	1.11
00:00:31	1.2
00:00:32	1.16
00:00:33	1.2
00:00:34	1.12
00:00:35	1.22
00:00:36	1.18
00:00:37	1.17
00:00:38	1.07
00:00:39	1.14
00:00:40	1.0
00:00:41	1.11
00:00:42	1.13
00:00:43	1.11
00:00:44	1.13
00:00:45	1.08
00:00:46	1.14
00:00:47	1.11
00:00:48	1.13
00:00:49	1.13
00:00:50	1.1
00:00:51	1.16
00:00:52	1.13
00:00:53	1.15
00:00:54	1.07
00:00:55	1.15
00:00:56	1.11
00:00:57	1.11
00:00:58	1.13
00:00:59	1.13
00:01:00	1.13
00:01:01	1.16
00:01:02	1.13
00:01:03	1.1
00:01:04	1.12
00:01:05	1.13
00:01:06	1.16
00:01:07	1.15
00:01:08	1.18
00:01:09	1.11
00:01:10	1.18
00:01:11	1.18
00:01:12	1.18
00:01:13	1.2
00:01:14	1.19
00:01:15	1.2
00:01:16	1.17
00:01:17	1.11
00:01:18	1.09
00:01:19	1.12
00:01:20	1.13
00:01:21	1.11
00:01:22	1.16
00:01:23	1.14
00:01:24	1.14
00:01:25	1.14
00:01:26	1.16
00:01:27	1.14
00:01:28	1.16
00:01:29	1.2
00:01:30	1.13
00:01:31	1.06
00:01:32	1.06
00:01:33	1.05
00:01:34	1.12
00:01:35	1.12
00:01:36	1.14
00:01:37	1.13
00:01:38	1.16
00:01:39	1.08
00:01:40	1.08
00:01:41	1.03
00:01:42	1.11
00:01:43	1.13
00:01:44	1.12
00:01:45	1.13
00:01:46	1.07
00:01:47	1.09
00:01:48	1.06
00:01:49	1.09
00:01:50	1.08
00:01:51	1.12
00:01:52	1.15
00:01:53	1.1
00:01:54	1.09
00:01:55	1.07
00:01:56	1.05
00:01:57	1.17
00:01:58	1.12
00:01:59	1.15
00:02:00	1.08
00:02:01	1.03
00:02:02	1.03
00:02:03	1.02
00:02:04	1.1
00:02:05	1.07
00:02:06	1.08
00:02:07	1.06
00:02:08	1.11
00:02:09	1.08
00:02:10	1.12
00:02:11	1.14
00:02:12	1.1
00:02:13	1.05
00:02:14	1.11
00:02:15	1.04
00:02:16	1.03
00:02:17	1.03
00:02:18	1.0
00:02:19	1.02
00:02:20	1.08
00:02:21	1.01
00:02:22	1.03
00:02:23	1.03
00:02:24	1.06
00:02:25	1.09
00:02:26	1.05
00:02:27	1.06
00:02:28	1.06
00:02:29	1.06
00:02:30	1.01
00:02:31	1.02
00:02:32	1.05
00:02:33	1.1
00:02:34	1.04
00:02:35	1.07
00:02:36	1.06
00:02:37	1.04
00:02:38	1.0
00:02:39	1.05
00:02:40	1.02
00:02:41	1.07
00:02:42	1.03
00:02:43	1.05
00:02:44	1.05
00:02:45	1.06
00:02:46	1.06
00:02:47	1.0
00:02:48	1.04
00:02:49	1.02
00:02:50	1.05
00:02:51	1.03
00:02:52	1.04
00:02:53	1.01
00:02:54	1.03
00:02:55	1.03
00:02:56	1.06
00:02:57	1.0
00:02:58	1.04
00:02:59	1.05
00:03:00	1.02
00:03:01	1.03
00:03:02	1.01
00:03:03	1.0
00:03:04	1.05
00:03:05	1.03
00:03:06	1.06
00:03:07	1.03
00:03:08	1.02
00:03:09	1.01
00:03:10	1.05
00:03:11	1.04
00:03:12	1.01
00:03:13	1.02
00:03:14	1.03
00:03:15	1.02
00:03:16	1.03
00:03:17	1.03
00:03:18	1.06
00:03:19	1.04
00:03:20	1.04
00:03:21	1.01
00:03:22	1.02
00:03:23	1.01
00:03:24	1.03
00:03:25	1.07
00:03:26	1.08
00:03:27	1.06
00:03:28	1.02
00:03:29	1.04
00:03:30	1.06
00:03:31	1.01
00:03:32	1.0
00:03:33	1.0
00:03:34	1.03
00:03:35	1.01
00:03:36	1.04
00:03:37	1.01
00:03:38	1.03
00:03:39	1.03
00:03:40	1.04
00:03:41	1.02
00:03:42	1.01
00:03:43	1.03
00:03:44	1.03
00:03:45	1.03
00:03:46	1.01
00:03:47	1.01
00:03:48	1.03
00:03:49	1.0
00:03:50	1.04
00:03:51	1.03
00:03:52	1.05
00:03:53	1.06
00:03:54	1.01
00:03:55	1.01
00:03:56	1.02
00:03:57	1.0
00:03:58	1.04
00:03:59	1.02
00:04:00	1.01
00:04:01	1.06
00:04:02	1.06
00:04:03	1.04
00:04:04	1.06
00:04:05	1.03
00:04:06	1.05
00:04:07	1.02
00:04:08	1.04
00:04:09	1.05
00:04:10	1.04
00:04:11	1.04
00:04:12	1.03
00:04:13	1.04
00:04:14	1.04
00:04:15	1.04
00:04:16	1.03
00:04:17	1.03
00:04:18	1.04
00:04:19	1.05
00:04:20	1.05
00:04:21	1.06
00:04:22	1.05
00:04:23	1.06
00:04:24	1.07
00:04:25	1.1
00:04:26	1.1
00:04:27	1.11
00:04:28	1.08
00:04:29	1.1
00:04:30	1.11
00:04:31	1.1
00:04:32	1.09
00:04:33	1.12
00:04:34	1.1
00:04:35	1.11
00:04:36	1.13
00:04:37	1.06
00:04:38	1.07
00:04:39	1.09
00:04:40	1.08
00:04:41	1.08
00:04:42	1.07
00:04:43	1.11
00:04:44	1.09
00:04:45	1.1
00:04:46	1.08
00:04:47	1.05
00:04:48	1.07
00:04:49	1.09
00:04:50	1.08
00:04:51	1.1
00:04:52	1.1
00:04:53	1.01
00:04:54	1.06
00:04:55	1.09
00:04:56	1.09
00:04:57	1.07
00:04:58	1.09
00:04:59	1.12
00:05:00	1.13
00:05:01	1.14
00:05:02	1.11
00:05:03	1.13
00:05:04	1.1
00:05:05	1.08
00:05:06	1.09
00:05:07	1.09
00:05:08	1.1
00:05:09	1.17
00:05:10	1.07
00:05:11	1.07
00:05:12	1.1
00:05:13	1.07
00:05:14	1.07
00:05:15	1.13
00:05:16	1.07
00:05:17	1.04
00:05:18	1.06
00:05:19	1.07
00:05:20	1.04
00:05:21	1.03
00:05:22	1.03
00:05:23	1.08
00:05:24	1.0
00:05:25	1.04
00:05:26	1.08
00:05:27	1.07
00:05:28	1.03
00:05:29	1.03
00:05:30	1.05
00:05:31	1.13
00:05:32	1.01
00:05:33	1.09
00:05:34	1.02
00:05:35	1.11
00:05:36	1.07
00:05:37	1.06
00:05:38	1.05
00:05:39	1.08
00:05:40	0.17795823003123737
00:05:41	0.054047292456621536
00:05:42	0.04455332428435766
00:05:43	0.018554379319117097
00:05:44	0.003039481474422728
00:05:45	0.17196292360655524
00:05:46	0.12393456111931836
00:05:47	0.14525328872428048
00:05:48	0.05212006956448058
00:05:49	0.10848588074447044
00:05:50	0.011831724232381508
00:05:51	0.08984110524790524
00:05:52	0.18083660085272266
00:05:53	0.1621534703835693
00:05:54	0.06255940608981644
00:05:55	0.17789047859017723
00:05:56	0.04286480089717284
00:05:57	0.17562398214690106
00:05:58	0.17415487537070223
00:05:59	0.14785247866019247
00:06:00	0.11663286832035635
00:06:01	0.1617432738256152
00:06:02	0.05420875263394239
00:06:03	0.15705455773288987
00:06:04	0.1143071880047419
00:06:05	0.0024488186853964056
00:06:06	0.06423820081746062
00:06:07	0.02740605927541053
00:06:08	0.18163843711637684
00:06:09	0.08849850680239779
00:06:10	0.0920174026172526
00:06:11	0.11830241553376386
00:06:12	0.06818815213397925
00:06:13	0.025326550261835803
00:06:14	0.15209178064093543
00:06:15	0.035121863702010224
00:06:16	0.09459401177109436
00:06:17	0.041498650360326766
00:06:18	0.0181012296313963
00:06:19	0.1595054307230114
00:06:20	0.1799901054692791
00:06:21	0.17775441174165502
00:06:22	0.1677127673559181
00:06:23	0.14319875654924819
00:06:24	0.06163185312529876
00:06:25	0.015003757147779401
00:06:26	0.07533961671155436
00:06:27	0.04296331630162441
00:06:28	0.02451021243022685
00:06:29	0.009884028630562673
00:06:30	0.13423495737895708
00:06:31	0.0021140798456307404
00:06:32	0.1425574384730136
00:06:33	0.027185129399069384
00:06:34	0.014711585278549813
00:06:35	0.016576561334141995
00:06:36	0.12432884436047417
00:06:37	0.04539293382277628
00:06:38	0.07779980133581821
00:06:39	0.10311322639492462
00:06:40	0.15920196715832685
00:06:41	0.13450318860159574
00:06:42	0.050010662469162206
00:06:43	0.024324317868858608
00:06:44	0.010244249277921618
00:06:45	0.05579574737897436
00:06:46	0.04849185760934047
00:06:47	0.08438600485808874
00:06:48	0.1264070470763209
00:06:49	0.12869070744318858
00:06:50	0.052450986617700826
00:06:51	0.07028648684152229
00:06:52	0.03351292792132706
00:06:53	0.14588091977670595
00:06:54	0.010516894140149455
00:06:55	0.12894448971912265
00:06:56	0.1440586482491041
00:06:57	0.14382039894201934
00:06:58	0.047993174403890664
00:06:59	0.06915543051752386
00:07:00	0.10870593251133197
00:07:01	0.0504720519485264
00:07:02	0.0686077678553094
00:07:03	0.03645504183434333
00:07:04	0.08507333849486137
00:07:05	0.008253275732011105
00:07:06	0.14796223864556432
00:07:07	0.014236942692527055
00:07:08	0.09598450253383231
00:07:09	0.05675986841586128
00:07:10	0.10684544553380446
00:07:11	0.17749516805418364
00:07:12	0.11943049522436071
00:07:13	0.00654205061476582
00:07:14	0.07962445130899133
00:07:15	0.09435311767887629
00:07:16	0.09919283652013862
00:07:17	0.12605761446171002
00:07:18	0.05135527808037672
00:07:19	0.023839204611269236
00:07:20	0.07264500016121245
00:07:21	0.17693505871725054
00:07:22	0.03461921497390628
00:07:23	0.16723703166172385
00:07:24	0.10060410076430537
00:07:25	0.08452861300446668
00:07:26	0.16317766089252958
00:07:27	0.08484173292718838
00:07:28	0.1339710127731355
00:07:29	0.07381968451507387
00:07:30	0.16724821268667717
00:07:31	0.12765462873537706
00:07:32	0.1294300800363456
00:07:33	0.060628274288067
00:07:34	0.1400040489063245
00:07:35	0.11767129525772115
00:07:36	0.044403750575246266
00:07:37	0.029699682159772436
00:07:38	0.14733242278570638
00:07:39	0.17744582156151617
00:07:40	0.08475568304310793
00:07:41	0.1093320705848817
00:07:42	0.1586786891758076
00:07:43	0.08458633887046356
00:07:44	0.1760967782140562
00:07:45	0.1065139649783014
00:07:46	0.15184191732974325
00:07:47	0.1681360879063566
00:07:48	0.15087190647218524
00:07:49	0.029491675738056847
00:07:50	0.11634621122641457
00:07:51	0.07371033784464026
00:07:52	0.011601896124318955
00:07:53	0.07844596659962076
00:07:54	0.04785655237454042
00:07:55	0.1570720870592745
00:07:56	0.006161355911138796
00:07:57	0.17741180354474262
00:07:58	0.06574323696730698
00:07:59	0.06599077472447043
00:08:00	0.00302077299648596
00:08:01	0.03426798016869403
00:08:02	0.07423300764866761
00:08:03	0.17191891220100208
00:08:04	0.018428762090935195
00:08:05	0.17488078369362972
00:08:06	0.16085537815112697
00:08:07	0.08402004342789708
00:08:08	0.06043966312712811
00:08:09	0.043057663916625515
00:08:10	0.11367597069822176
00:08:11	0.00611879942296854
00:08:12	0.00288712192266322
00:08:13	0.07932720866217399
00:08:14	0.012593703685323239
00:08:15	0.046609082825527184
00:08:16	0.04091476933902551
00:08:17	0.04684037083872761
00:08:18	0.024245217774822685
00:08:19	0.0022267012360660397
00:08:20	0.021364594970668394
00:08:21	0.11441884800985835
00:08:22	0.1802373993713393
00:08:23	0.18321382528876537
00:08:24	0.0756750076440164
00:08:25	0.03014656881862199
00:08:26	0.11817092511280791
00:08:27	0.09070648911151637
00:08:28	0.18304080879761983
00:08:29	0.012081278323079337
00:08:30	0.14489837108805542
00:08:31	0.053353722006326376
00:08:32	0.04466244471416619
00:08:33	0.12256334573354505
00:08:34	0.04552168922332843
00:08:35	0.12318393674844973
00:08:36	0.09570207568242342
00:08:37	0.07845646286063213
00:08:38	0.1026172446023625
00:08:39	0.053104531185131504
00:08:40	0.1307163206605011
00:08:41	0.07674852082670934
00:08:42	0.06670092868989007
00:08:43	0.15330152919281148
00:08:44	0.17111887871134054
00:08:45	0.00851135251414993
00:08:46	0.04303599367350662
00:08:47	0.0644760833561242
00:08:48	0.15076879868349577
00:08:49	0.18231591411401005
00:08:50	0.17925976536401508
00:08:51	0.16741544392673646
00:08:52	0.05486290903684553
00:08:53	0.18352208003167772
00:08:54	0.04614270759544348
00:08:55	0.01959263865321296
00:08:56	0.1759262330452479
00:08:57	0.04318274726159781
00:08:58	0.12760712903938384
00:08:59	0.010795926411408903
00:09:00	0.1351811833385831
00:09:01	0.16311823928176034
00:09:02	0.05040082566120306
00:09:03	0.07012552577432428
00:09:04	0.06924479391436947
00:09:05	0.13852582764492463
00:09:06	0.043994339869722184
00:09:07	0.03179282332381396
00:09:08	0.08311895500723154
00:09:09	0.05632665536480411
00:09:10	0.1552499876178507
00:09:11	0.04398223781289317
00:09:12	0.09294204963551336
00:09:13	0.1743779659441171
00:09:14	0.11728957408276224
00:09:15	0.16044854001055597
00:09:16	0.17393879253063196
00:09:17	0.1388914994489751
00:09:18	0.129421386141579
00:09:19	0.17907362982178202
00:09:20	0.1839641460848207
00:09:21	0.08358701129390553
00:09:22	0.013110908964078547
00:09:23	0.05416689581649599
00:09:24	0.028185620552230135
00:09:25	0.07723497933726219
00:09:26	0.024288525767552364
00:09:27	0.11176179374386316
00:09:28	0.070819490944203
00:09:29	0.16564638859331884
00:09:30	0.17904201428272284
00:09:31	0.1011737068088431
00:09:32	0.05084236042550537
00:09:33	0.10956262747093981
00:09:34	0.16590081427151582
00:09:35	0.07524566897961343
00:09:36	0.1021344811880146
00:09:37	0.05025576200713699
00:09:38	0.08425716764825499
00:09:39	0.07431700404522575
00:09:40	0.045956491040349635
00:09:41	0.09358528100768204
00:09:42	0.057420452806265114
00:09:43	0.06901144981793828
00:09:44	0.09711953181703889
00:09:45	0.1388600792418627
00:09:46	0.06169888117138594
00:09:47	0.17096937182484126
00:09:48	0.15952893116464192
00:09:49	0.00900770475547278
00:09:50	0.04692386698751221
00:09:51	0.08253506984195236
00:09:52	0.019356159417357705
00:09:53	0.06446805797119697
00:09:54	0.13691804223927126
00:09:55	0.12589517901142278
00:09:56	0.1151411192847109
00:09:57	0.13144775450363394
