# Supplementary material for: Agile cyber defense: Enhancing digital substation resilience with SDN-based smart switching
Source: PLoS One. 2025 Nov 18;20(11):e0330521. doi: 10.1371/journal.pone.0330521 (PMC12626286; doi:10.1371/journal.pone.0330521)
Supplement: S1 File — (ZIP) [file pone.0330521.s001.zip › Virtualized Controller Implementation and Testing for Software-Defined IEC 61850/Dependability_Assessment/hctmc_system_model.sm]

/////////////////////////////////////////////////////////////////////
/// Investigating the dependability of SDN-enabled IoT-Edge networks 
/// for next-generation offshore wind farms  ////////////////////////
/////////////////////////////////////////////////////////////////////

//@Author: Agrippina Mwangi
//@DateCreated: December 2023
//@Task_Description: EDF Secondment

ctmc

/////////////////////////////////////////////////////////////////////
//////////////// FAILURE AND REPAIR RATES ///////////////////////////
/////////////////////////////////////////////////////////////////////

const double y2s = 365.25*24*60*60;
const double h2s = 60*60; 

const double lambdaC =1/(50*y2s);
const double lambdaS= 1/(25*y2s);
const double muC = 1/(2*h2s);
const double muS = 1/(2*h2s);

//Intermediate states
const double lambdaDC = 0.00053965;   //Captured on Wireshark
const double deltaC = 1/(3600*h2s);
const double alphaC = 1/(3600*h2s);

const double lambdaDS = lambdaC;
const double deltaS = 1/(36000*h2s);
const double alphaS = 1/(3600*h2s);

const double lambdaM = 1/(35*h2s);
const double lambdaSS = lambdaS;

const double muP = 1/(1*h2s);


//////////////////////////// CONTROLLER CLUSTER @ CONTROLPLANE //////////////////////////////////////////////

// Controller 1
module C1
  c1 : [0..1] init 1; //1 - Working , 1=Failed

  [] c1=1 -> lambdaC : (c1'=0);    // From Working to Failed state
  [] c1=0 -> muC : (c1'=1);     // Repair the failed Controller (Reboot VM or Reconfigure SDN controller)
endmodule

// Controller 2
module C2
  c2 : [0..1] init 1; //1 - Working , 1=Failed

  [] c2=1 -> lambdaC : (c2'=0);    // From Working to Failed state
  [] c2=0 -> muC : (c2'=1);     // Repair the failed Controller (Reboot VM or Reconfigure SDN controller)
endmodule

// Controller 3
module C3
  c3 : [0..1] init 1; //1 - Working , 1=Failed

  [] c3=1 -> lambdaC : (c3'=0);    // From Working to Failed state
  [] c3=0 -> muC : (c3'=1);     // Repair the failed Controller (Reboot VM or Reconfigure SDN controller)
endmodule

////////////////////////////////////// SWITCH NETWORK @ DATAPLANE ////////////////////////////////////////////

module SW1
  sw1 : [0..1] init 1; //1 - Working , 0=Failed

  [] sw1=1 -> lambdaC : (sw1'=0); // From Working to Failed state
  [] sw1=0 -> muC : (sw1'=1);     // Repair the failed Switch (Reboot NFV VM or Reconfigure Switch)

endmodule

module SW2
  sw2 : [0..1] init 1; //1 - Working , 0=Failed

  [] sw2=1 -> lambdaC : (sw2'=0); // From Working to Failed state
  [] sw2=0 -> muC : (sw2'=1);     // Repair the failed Switch (Reboot NFV VM or Reconfigure Switch)
endmodule

module SW3
  sw3 : [0..1] init 1; //1 - Working , 0=Failed

  [] sw3=1 -> lambdaC : (sw3'=0); // From Working to Failed state
  [] sw3=0 -> muC : (sw3'=1);     // Repair the failed Switch (Reboot NFV VM or Reconfigure Switch)
endmodule

module SW4
  sw4 : [0..1] init 1; //1 - Working , 0=Failed

  [] sw4=1 -> lambdaC : (sw4'=0); // From Working to Failed state
  [] sw4=0 -> muC : (sw4'=1);     // Repair the failed Switch (Reboot NFV VM or Reconfigure Switch)
endmodule

module SW5
  sw5 : [0..1] init 1; //1 - Working , 0=Failed

  [] sw5=1 -> lambdaC : (sw5'=0); // From Working to Failed state
  [] sw5=0 -> muC : (sw5'=1);     // Repair the failed Switch (Reboot NFV VM or Reconfigure Switch)
endmodule

module SW6
  sw6 : [0..1] init 1; //1 - Working , 0=Failed

  [] sw6=1 -> lambdaC : (sw6'=0); // From Working to Failed state
  [] sw6=0 -> muC : (sw6'=1);     // Repair the failed Switch (Reboot NFV VM or Reconfigure Switch)
endmodule


module SW7
  sw7 : [0..1] init 1; //1 - Working , 0=Failed

  [] sw7=1 -> lambdaC : (sw7'=0); // From Working to Failed state
  [] sw7=0 -> muC : (sw7'=1);     // Repair the failed Switch (Reboot NFV VM or Reconfigure Switch)
endmodule


module SW8
  sw8 : [0..1] init 1; //1 - Working , 0=Failed

  [] sw8=1 -> lambdaC : (sw8'=0); // From Working to Failed state
  [] sw8=0 -> muC : (sw8'=1);     // Repair the failed Switch (Reboot NFV VM or Reconfigure Switch)
endmodule

module SW9
  sw9 : [0..1] init 1; //1 - Working , 0=Failed

  [] sw9=1 -> lambdaC : (sw9'=0); // From Working to Failed state
  [] sw9=0 -> muC : (sw9'=1);     // Repair the failed Switch (Reboot NFV VM or Reconfigure Switch)
endmodule


/////////////////////////////// SDN-Enabled IoT-Edge Network   //////////////////////////////////

module sdnnet
  //SDN Network Transitions based on the Markov Chain in Figure 4 and Table I
  d : [0..8]  init 8;     // W = 8 , detC =7 , fdetC =6 , migS =5 , detS =4, fdetS =3 , D1 =2 , D2 =1 , F = 0
  hbr : [0..4] init 4;   // 4 seconds HBR 
  swt: [0..5] init 5;   // Setting a 10 minutes timer to restore a faulty switch

  //Before 4 seconds elapse, the system in detC state logs that 1 controller has failed and moves to Mig state. If the time elapse, it move to fdetC
  // state and attempt to check if the controller has failed then moves back to detC state at rate alphaC.  

  ///////PART I: FROM W TO D1 STATE
  [] ((d=8)&(((c1=0&c2=1&c3=1) |(c1=1&c2=0&c3=1) | (c1=1&c2=1&c3=0))& (sw1=1&sw2=1&sw3=1&sw4=1&sw5=1&sw6=1&sw7=1&sw8=1&sw9=1))) ->  lambdaDC : (d'=7);
  [] ((d=7)&(((c1=0&c2=1&c3=1) |(c1=1&c2=0&c3=1) | (c1=1&c2=1&c3=0))& (sw1=1&sw2=1&sw3=1&sw4=1&sw5=1&sw6=1&sw7=1&sw8=1&sw9=1)) &(hbr=0) )-> deltaC : (d'=6) & (hbr'=4);  
  //reset the timer for the next test
  [] ((d=7) & (hbr>0)) -> (hbr'= hbr-1);                //Decreases the timer when in detC state
  [] (d=7 &(((c1=0&c2=1&c3=1) |(c1=1&c2=0&c3=1) | (c1=1&c2=1&c3=0))& (sw1=1&sw2=1&sw3=1&sw4=1&sw5=1&sw6=1&sw7=1&sw8=1&sw9=1))) -> lambdaM : (d'=5);                     //Transition to MigS state
  [] ((d=6)&(((c1=0&c2=1&c3=1) |(c1=1&c2=0&c3=1) | (c1=1&c2=1&c3=0))& (sw1=1&sw2=1&sw3=1&sw4=1&sw5=1&sw6=1&sw7=1&sw8=1&sw9=1))) -> alphaC : (d'=7);
  [] ((d=5)&(((c1=0&c2=1&c3=1) |(c1=1&c2=0&c3=1) | (c1=1&c2=1&c3=0))& (sw1=1&sw2=1&sw3=1&sw4=1&sw5=1&sw6=1&sw7=1&sw8=1&sw9=1))) -> lambdaSS : (d'=2);                  //   Transition to D2 state

  ///////PART II: FROM D1 TO FAILED STATE
  [] ((d = 2) &(((c1=0&c2=0&c3=1) |(c1=1&c2=0&c3=0) | (c1=0&c2=1&c3=0))& (sw1=1&sw2=1&sw3=1&sw4=1&sw5=1&sw6=1&sw7=1&sw8=1&sw9=1))) ->  lambdaDC : (d'=7); 
  [] ((d=7) &(((c1=0&c2=0&c3=1) |(c1=1&c2=0&c3=0) | (c1=0&c2=1&c3=0))& (sw1=1&sw2=1&sw3=1&sw4=1&sw5=1&sw6=1&sw7=1&sw8=1&sw9=1)) & hbr=0) -> deltaC : (d'=6);
  [] ((d=7) &(((c1=0&c2=0&c3=1) |(c1=1&c2=0&c3=0) | (c1=0&c2=1&c3=0))& (sw1=1&sw2=1&sw3=1&sw4=1&sw5=1&sw6=1&sw7=1&sw8=1&sw9=1))) -> lambdaM : (d'=5);
  [] ((d=5)&(((c1=0&c2=0&c3=1) |(c1=1&c2=0&c3=0) | (c1=0&c2=1&c3=0))& (sw1=1&sw2=1&sw3=1&sw4=1&sw5=1&sw6=1&sw7=1&sw8=1&sw9=1))) -> lambdaC : (d'=0);   //system fails
 
  
  ////////PART III: FROM W TO D2 STATE
  [] ((d=8) &(((c1=1&c2=1&c3=1) |(c1=1&c2=1&c3=1) | (c1=1&c2=1&c3=1))&(sw1=1&sw2=1&sw3=0&sw4=1&sw5=1&sw6=0&sw7=1&sw8=0&sw9=1))) -> lambdaDS : (d'=4);
  [] ((d=4) &(((c1=1&c2=1&c3=1) |(c1=1&c2=1&c3=1) | (c1=1&c2=1&c3=1))&(sw1=1&sw2=1&sw3=0&sw4=1&sw5=1&sw6=0&sw7=1&sw8=0&sw9=1))&(swt=0)) -> deltaS : (d'=3);
  [] ((d=4) & (swt>0)) -> (swt'=swt-1);                       //Decrease the time when in detS state
  [] ((d=4) &(((c1=1&c2=1&c3=1) |(c1=1&c2=1&c3=1) | (c1=1&c2=1&c3=1))&(sw1=1&sw2=1&sw3=0&sw4=1&sw5=1&sw6=0&sw7=1&sw8=0&sw9=1))) -> lambdaS : (d'=1);
  [] ((d=3) &(((c1=1&c2=1&c3=1) |(c1=1&c2=1&c3=1) | (c1=1&c2=1&c3=1))&(sw1=1&sw2=1&sw3=0&sw4=1&sw5=1&sw6=0&sw7=1&sw8=0&sw9=1))) -> alphaS : (d'=4); 

 ///////PART IV: Overall repair tasks
  [] ((d=2)&(((c1=0&c2=0&c3=1) |(c1=1&c2=0&c3=0) | (c1=0&c2=1&c3=0))& (sw1=1&sw2=1&sw3=1&sw4=1&sw5=1&sw6=1&sw7=1&sw8=1&sw9=1))) -> muC : (d'=8);
  [] ((d=1)&(((c1=1&c2=1&c3=1) |(c1=1&c2=1&c3=1) | (c1=1&c2=1&c3=1))&(sw1=1&sw2=1&sw3=0&sw4=1&sw5=1&sw6=0&sw7=1&sw8=0&sw9=1))) -> muS : (d'=8);
  [] ((d=0)) -> muC : (d'=8);
  
endmodule

label "operational" = c1=1 & c2=1 & c3=1 & sw1=1 & sw2=1 & sw3=1 & sw4=1 & sw5=1 & sw6=1 & sw7=1 & sw8=1 & sw9=1;
label "failed" = ((c1=0&c2=0&c3=1) |(c1=1&c2=0&c3=0) | (c1=0&c2=1&c3=0))& (sw1=1&sw2=1&sw3=1&sw4=1&sw5=1&sw6=1&sw7=1&sw8=1&sw9=1);


//This project has received funding from the European Union's Horizon 2020 research and innovation programme under the Marie Sklodowska-Curie grant agreement No.956433.


<<<<<<< HEAD

//@Funding: This project has received funding from the European Union's Horizon 2020 research and innovation programme under the Marie Sklodowska-Curie grant agreement No.956433.
=======
>>>>>>> ccf676c73896f745393da23d791634fc3c44a06c
