# Supplementary material for: Agile cyber defense: Enhancing digital substation resilience with SDN-based smart switching
Source: PLoS One. 2025 Nov 18;20(11):e0330521. doi: 10.1371/journal.pone.0330521 (PMC12626286; doi:10.1371/journal.pone.0330521)
Supplement: S1 File — (ZIP) [file pone.0330521.s001.zip › Virtualized Controller Implementation and Testing for Software-Defined IEC 61850/Dependability_Assessment/Topology/network_topology.py]

#!/usr/bin/env python

from mininet.topo import Topo


class sdnnet( Topo ):
    "Creating a simple topology to facilitate the IoT-to-ECP Node data"
    def __init__( self ):
        "Defining the network topology"
        Topo.__init__( self )
        
        #Creating and adding hosts to the topology
        m1 = self.addHost('m1', ip='10.0.1.10/24', defaultRoute='via 10.0.1.1')
        m2 = self.addHost('m2', ip='10.0.1.11/24', defaultRoute='via 10.0.1.1')
        m3 = self.addHost('m3', ip='10.0.1.12/24', defaultRoute='via 10.0.1.1')
        m4 = self.addHost('m4', ip='10.0.1.13/24', defaultRoute='via 10.0.1.1')
        m5 = self.addHost('m5', ip='10.0.1.14/24', defaultRoute='via 10.0.1.1')
        
        q1 = self.addHost('q1', ip='10.0.1.20/24', defaultRoute='via 10.0.1.1')
        q2 = self.addHost('q2', ip='10.0.1.21/24', defaultRoute='via 10.0.1.1')
        q3 = self.addHost('q3', ip='10.0.1.22/24', defaultRoute='via 10.0.1.1')
        q4 = self.addHost('q4', ip='10.0.1.23/24', defaultRoute='via 10.0.1.1')
        q5 = self.addHost('q5', ip='10.0.1.24/24', defaultRoute='via 10.0.1.1')
        
        e1 = self.addHost('e1', ip='10.0.1.30/24', defaultRoute='via 10.0.1.1')
        e2 = self.addHost('e2', ip='10.0.1.31/24', defaultRoute='via 10.0.1.1')
        e3 = self.addHost('e3', ip='10.0.1.32/24', defaultRoute='via 10.0.1.1')
        e4 = self.addHost('e4', ip='10.0.1.33/24', defaultRoute='via 10.0.1.1')
        e5 = self.addHost('e5', ip='10.0.1.34/24', defaultRoute='via 10.0.1.1')
        
        v1 = self.addHost('v1', ip='10.0.1.40/24', defaultRoute='via 10.0.1.1')
        v2 = self.addHost('v2', ip='10.0.1.41/24', defaultRoute='via 10.0.1.1')
        v3 = self.addHost('v3', ip='10.0.1.42/24', defaultRoute='via 10.0.1.1')
        v4 = self.addHost('v4', ip='10.0.1.43/24', defaultRoute='via 10.0.1.1')
        v5 = self.addHost('v5', ip='10.0.1.44/24', defaultRoute='via 10.0.1.1')
        
        
        #creating the ethernet switch network
        s1 = self.addSwitch('s1')
        s2 = self.addSwitch('s2')
        s3 = self.addSwitch('s3')
        s4 = self.addSwitch('s4')
        s5 = self.addSwitch('s5')
        s6 = self.addSwitch('s6')
        s7 = self.addSwitch('s7')
        s8 = self.addSwitch('s8')
        s9 = self.addSwitch('s9')
        
        
        #Linking the switches to each other
        self.addLink(s1,s2)
        self.addLink(s1,s3)
        self.addLink(s2,s4)
        self.addLink(s4,s5)
        self.addLink(s6,s7)
        self.addLink(s5,s6)
        self.addLink(s3,s6)
        self.addLink(s7,s8)
        self.addLink(s5,s9)
        self.addLink(s8,s9)
        
        #Linking the switches to hosts
        self.addLink(m1,s1)
        self.addLink(m2,s1)
        self.addLink(m3,s2)
        self.addLink(m4,s1)
        self.addLink(m5,s2)
        
        self.addLink(q1,s1)
        self.addLink(q2,s1)
        self.addLink(q3,s2)
        self.addLink(q4,s1)
        self.addLink(q5,s2)
        
        self.addLink(e1,s7)
        self.addLink(e2,s7)
        self.addLink(e3,s8)
        self.addLink(e4,s8)
        self.addLink(e5,s8)
        
        self.addLink(v1,s7)
        self.addLink(v2,s7)
        self.addLink(v3,s8)
        self.addLink(v4,s8)
        self.addLink(v5,s8)
        
        
topos = {'mytopo': (lambda: sdnnet() )}
