# Supplementary material for: Agile cyber defense: Enhancing digital substation resilience with SDN-based smart switching
Source: PLoS One. 2025 Nov 18;20(11):e0330521. doi: 10.1371/journal.pone.0330521 (PMC12626286; doi:10.1371/journal.pone.0330521)
Supplement: S1 File — (ZIP) [file pone.0330521.s001.zip › Virtualized Controller Implementation and Testing for Software-Defined IEC 61850/Dependability_Assessment/sdniotedge.csl]

//Normalizing factor
const double y2s=365.25*24*60*60;   //from year to seconds
const double h2s=60*60;             //from hour to seconds

 
const double lambdaC = 1/(50*y2s);
const double lambdaS = 1/(25*y2s);
const double muC = 1/(2*h2s);
const double muS = 1/(2*h2s);

//Intermediate states
const double lambdaDC = 1/(17*y2s) ; 
const double deltaC = 0.000593486;      //from Wireshark capture
const double alphaC = 1/(12*y2s);

const double lambdaDS;
const double deltaS = 1/(20*y2s);
const double alphaS = 1/(12*y2s);

const double lambdaM = 1/(15*y2s);
const double lambdaSS = 1/(18*y2s);

const double muP = 1/(2*h2s);


const double t = 100; // Define the time frame
P=? [ F<=t d!=0 ]; // Probability that system is not in failure state within time t

// Query for component reliability (example for controller C1)
P=? [ F<=t c1=1 ]; // Probability that controller C1 remains operational within time t


// Probability that the system is operational at time t
const double t_availability = 1000; // Adjust time as needed
P=? [ F=t_availability d!=0 ];

// Probability that the system is operational even if one controller is down at time t

//P=? [ F=t ((c1=0 & c2=1 & c3=1) | (c1=1 & c2=0 & c3=1) | (c1=1 & c2=1 & c3=0)) ];


// Expected time until the system reaches a failure state for the first time
R{"time_to_failure"}=? [ F d=0 ];

// Expected time to recover from a failure state
R{"time_to_recover"}=? [ F d=8 | d=1 | d=2 ]; // Assuming d=8, d=1, and d=2 are recovery states

// Long-term probability of the system being operational
const double t_long_term = 10000;
P=? [ G[0,t_long_term] d!=0 ];
