# Supplementary material for: Agile cyber defense: Enhancing digital substation resilience with SDN-based smart switching
Source: PLoS One. 2025 Nov 18;20(11):e0330521. doi: 10.1371/journal.pone.0330521 (PMC12626286; doi:10.1371/journal.pone.0330521)
Supplement: S1 File — (ZIP) [file pone.0330521.s001.zip › Virtualized Controller Implementation and Testing for Software-Defined IEC 61850/Dependability_Assessment/Data/1packetloss.csv]

Time	Transfer (GBytes)	Bandwidth (Gbits/sec)
00:00:00	1.07	9.21
00:00:01	1.2	10.3
00:00:02	1.14	9.75
00:00:03	1.03	8.81
00:00:04	1.19	10.2
00:00:05	1.18	10.1
00:00:06	1.19	10.2
00:00:07	1.18	10.2
00:00:08	1.23	10.5
00:00:09	1.14	9.8
00:00:10	1.16	9.96
00:00:11	1.16	10.0
00:00:12	1.2	10.3
00:00:13	1.21	10.4
00:00:14	1.2	10.3
00:00:15	1.17	10.1
00:00:16	1.14	9.78
00:00:17	1.15	9.9
00:00:18	1.17	10.1
00:00:19	1.16	9.96
00:00:20	1.14	9.77
00:00:21	1.13	9.7
00:00:22	1.14	9.75
00:00:23	1.23	10.5
00:00:24	1.14	9.82
00:00:25	1.16	9.98
00:00:26	1.11	9.53
00:00:27	1.12	9.66
00:00:28	1.15	9.85
00:00:29	1.14	9.79
00:00:30	1.11	9.53
00:00:31	1.2	10.3
00:00:32	1.16	9.92
00:00:33	1.2	10.3
00:00:34	1.12	9.63
00:00:35	1.22	10.5
00:00:36	1.18	10.2
00:00:37	1.17	10.1
00:00:38	1.07	9.19
00:00:39	1.14	9.77
00:00:40	1.0	8.61
00:00:41	1.11	9.5
00:00:42	1.13	9.68
00:00:43	1.11	9.57
00:00:44	1.13	9.69
00:00:45	1.08	9.27
00:00:46	1.14	9.78
00:00:47	1.11	9.57
00:00:48	1.13	9.69
00:00:49	1.13	9.74
00:00:50	1.1	9.46
00:00:51	1.16	9.93
00:00:52	1.13	9.73
00:00:53	1.15	9.88
00:00:54	1.07	9.21
00:00:55	1.15	9.89
00:00:56	1.11	9.51
00:00:57	1.11	9.54
00:00:58	1.13	9.72
00:00:59	1.13	9.7
00:01:00	1.13	9.7
00:01:01	1.16	9.94
00:01:02	1.13	9.67
00:01:03	1.1	9.42
00:01:04	1.12	9.6
00:01:05	1.13	9.68
00:01:06	1.16	9.94
00:01:07	1.15	9.91
00:01:08	1.18	10.1
00:01:09	1.11	9.55
00:01:10	1.18	10.1
00:01:11	1.18	10.2
00:01:12	1.18	10.1
00:01:13	1.2	10.3
00:01:14	1.19	10.2
00:01:15	1.2	10.3
00:01:16	1.17	10.0
00:01:17	1.11	9.5
00:01:18	1.09	9.34
00:01:19	1.12	9.61
00:01:20	1.13	9.67
00:01:21	1.11	9.55
00:01:22	1.16	9.99
00:01:23	1.14	9.81
00:01:24	1.14	9.82
00:01:25	1.14	9.78
00:01:26	1.16	9.92
00:01:27	1.14	9.8
00:01:28	1.16	10.0
00:01:29	1.2	10.3
00:01:30	1.13	9.7
00:01:31	1.06	9.15
00:01:32	1.06	9.12
00:01:33	1.05	8.99
00:01:34	1.12	9.6
00:01:35	1.12	9.66
00:01:36	1.14	9.75
00:01:37	1.13	9.73
00:01:38	1.16	9.96
00:01:39	1.08	9.27
00:01:40	1.08	9.28
00:01:41	1.03	8.88
00:01:42	1.11	9.5
00:01:43	1.13	9.75
00:01:44	1.12	9.6
00:01:45	1.13	9.7
00:01:46	1.07	9.2
00:01:47	1.09	9.32
00:01:48	1.06	9.15
00:01:49	1.09	9.34
00:01:50	1.08	9.29
00:01:51	1.12	9.61
00:01:52	1.15	9.87
00:01:53	1.1	9.42
00:01:54	1.09	9.36
00:01:55	1.07	9.2
00:01:56	1.05	9.06
00:01:57	1.17	10.0
00:01:58	1.12	9.66
00:01:59	1.15	9.89
00:02:00	0.907221719930934	0.9814368977597765
00:02:01	0.996803338838391	0.9007528111520351
00:02:02	0.9412181580720915	0.9997032320685633
00:02:03	0.9624911619855507	0.9889182192316625
00:02:04	0.9728391834833664	0.9181410362845615
00:02:05	0.9897286299478474	0.9220545487889116
00:02:06	0.9705270946392586	0.954995203937547
00:02:07	0.9711111275398102	0.9147651492403026
00:02:08	0.9796488918141613	0.9666636093684331
00:02:09	0.9017943467966592	0.9188280002581495
00:02:10	0.9598045004441781	0.9804970357139136
00:02:11	0.9339816109079399	0.9647726822356834
00:02:12	0.9279816833065861	0.90668813286559
00:02:13	0.9818409527306116	0.9523029462569523
00:02:14	0.9452965634114333	0.9666548598360065
00:02:15	0.9255816373002964	0.941715072106629
00:02:16	0.9340214941788517	0.9560522258574136
00:02:17	0.9785232940734337	0.9531896300674874
00:02:18	0.9711755214732446	0.9498512136175626
00:02:19	0.9059032329234706	0.9493662867001764
00:02:20	0.9775478988409236	0.9614409419010277
00:02:21	0.9129678722136133	0.9727526327871143
00:02:22	0.9088782880550831	0.9881815983839799
00:02:23	0.909408055399333	0.9589720526011007
00:02:24	0.9790123116022224	0.9987748794936024
00:02:25	0.9557919185905085	0.9381390609742554
00:02:26	0.9108875264500721	0.982887093370094
00:02:27	0.9937125306865683	0.98915992598795
00:02:28	0.9787705827884673	0.9461219369193786
00:02:29	0.9126132111555956	0.9261635211450066
00:02:30	0.950837921692676	0.946700962956501
00:02:31	0.9379869922341525	0.914532928629316
00:02:32	0.9823434915114111	0.9535967876986458
00:02:33	0.9140907598239195	0.9510550763459177
00:02:34	0.9457070344611443	0.9504282160564916
00:02:35	0.9445799866989067	0.9190724058566659
00:02:36	0.9829916589634016	0.9097512670394473
00:02:37	0.9641287866985718	0.968478548644364
00:02:38	0.9197864627126671	0.9960138255809126
00:02:39	0.9552791843485273	0.9758838021382551
00:02:40	0.9859030416440573	0.9775198883614267
00:02:41	0.9463213039386061	0.9075761951547072
00:02:42	0.9306221501558519	0.940403088225407
00:02:43	0.9286360844987227	0.9417771813591633
00:02:44	0.9126830310066377	0.9298558583099591
00:02:45	0.9261493460277177	0.9963641010740556
00:02:46	0.9579298053129244	0.9622508358955403
00:02:47	0.9000710398709784	0.983074805880143
00:02:48	0.9578222565933272	0.9270846375558152
00:02:49	0.9371582011009948	0.914036488833059
00:02:50	0.9120762239572637	0.9265846812453696
00:02:51	0.9701954621794129	0.9098634619817944
00:02:52	0.9073677289353512	0.9277335371224532
00:02:53	0.9011149553315017	0.9376492643858948
00:02:54	0.9446823297674312	0.9943570018076147
00:02:55	0.9218992714610398	0.9484045644352224
00:02:56	0.9606211316408724	0.9726416926885006
00:02:57	0.9286813694998308	0.9231363729029195
00:02:58	0.9944423647437668	0.9396266124557328
00:02:59	0.9896355849893087	0.9705112601027628
00:03:00	0.9601782789740012	0.9260226107923717
00:03:01	0.937322463572076	0.9469800069021788
00:03:02	0.9202319013860336	0.9564531830297672
00:03:03	0.9426238561314031	0.9189852562299698
00:03:04	0.9941672535376322	0.9334483833006244
00:03:05	0.9291550748415611	0.9108228240540855
00:03:06	0.9667580061704526	0.9107582383197687
00:03:07	0.9140329385145218	0.9235392538122873
00:03:08	0.9365646236394156	0.9148099907195864
00:03:09	0.938906087948834	0.9592046534055867
00:03:10	0.9404983777157105	0.9364562962598237
00:03:11	0.9939263400720627	0.9776765369291494
00:03:12	0.9665394490753056	0.9055411838502408
00:03:13	0.9211265116505882	0.9385721796466469
00:03:14	0.9485413168099526	0.9131939352615246
00:03:15	0.952020595314163	0.9222775033337545
00:03:16	0.9311987193507412	0.9646455690076903
00:03:17	0.9669069348306283	0.9717563545079266
00:03:18	0.9688916574564708	0.9170107229012491
00:03:19	0.9818916177564692	0.9009090118385151
00:03:20	0.9121932838754566	0.908084293767933
00:03:21	0.9282850534550057	0.9273335694536217
00:03:22	0.9742579481070593	0.9021822043788914
00:03:23	0.9483940452286094	0.9472942147357519
00:03:24	0.9619056956708639	0.9728169460790421
00:03:25	0.981583282452851	0.9430937072396948
00:03:26	0.9231927008835599	0.9038804678809572
00:03:27	0.9754456524011333	0.942823844183933
00:03:28	0.9363889189925408	0.9479680692211271
00:03:29	0.9381157876127931	0.945848486410581
00:03:30	0.9531032603845865	0.9825798086898002
00:03:31	0.9423405477798307	0.925871518477174
00:03:32	0.9433527287695374	0.9381128550327799
00:03:33	0.916493281561093	0.9199071128899353
00:03:34	0.9021692816434101	0.9943265190725528
00:03:35	0.9692602830150167	0.9479132538504424
00:03:36	0.9115518046228765	0.990412857601351
00:03:37	0.9145199042281027	0.9358296938939915
00:03:38	0.9721449714938043	0.9095503554680656
00:03:39	0.9032175234553079	0.9537043006620719
00:03:40	0.9995774612074568	0.91412363726973
00:03:41	0.969742391459113	0.9505532751175727
00:03:42	0.9759598103818735	0.9169030005137393
00:03:43	1.03	8.82
00:03:44	1.03	8.85
00:03:45	1.03	8.85
00:03:46	1.01	8.67
00:03:47	1.01	8.67
00:03:48	1.03	8.82
00:03:49	1.0	8.6
00:03:50	1.04	8.89
00:03:51	1.03	8.82
00:03:52	1.05	9.02
00:03:53	1.06	9.06
00:03:54	1.01	8.71
00:03:55	1.01	8.69
00:03:56	1.02	8.77
00:03:57	1.0	8.6
00:03:58	1.04	8.93
00:03:59	1.02	8.78
00:04:00	1.01	8.7
00:04:01	1.06	9.06
00:04:02	1.06	9.08
00:04:03	1.04	8.95
00:04:04	1.06	9.08
00:04:05	1.03	8.81
00:04:06	1.05	9.02
00:04:07	1.02	8.8
00:04:08	1.04	8.93
00:04:09	1.05	8.99
00:04:10	1.04	8.97
00:04:11	1.04	8.93
00:04:12	1.03	8.82
00:04:13	1.04	8.9
00:04:14	1.04	8.94
00:04:15	1.04	8.9
00:04:16	1.03	8.82
00:04:17	1.03	8.89
00:04:18	1.04	8.9
00:04:19	1.05	9.05
00:04:20	1.05	9.04
00:04:21	1.06	9.14
00:04:22	1.05	9.01
00:04:23	1.06	9.14
00:04:24	1.07	9.23
00:04:25	1.1	9.49
00:04:26	1.1	9.45
00:04:27	1.11	9.54
00:04:28	1.08	9.3
00:04:29	1.1	9.46
00:04:30	1.11	9.52
00:04:31	1.1	9.42
00:04:32	1.09	9.37
00:04:33	1.12	9.63
00:04:34	1.1	9.45
00:04:35	1.11	9.52
00:04:36	1.13	9.71
00:04:37	1.06	9.14
00:04:38	1.07	9.19
00:04:39	1.09	9.37
00:04:40	1.08	9.28
00:04:41	1.08	9.25
00:04:42	1.07	9.22
00:04:43	1.11	9.54
00:04:44	1.09	9.39
00:04:45	1.1	9.47
00:04:46	1.08	9.31
00:04:47	1.05	9.02
00:04:48	1.07	9.18
00:04:49	1.09	9.37
00:04:50	1.08	9.28
00:04:51	1.1	9.48
00:04:52	1.1	9.43
00:04:53	1.01	8.7
00:04:54	1.06	9.12
00:04:55	1.09	9.32
00:04:56	1.09	9.38
00:04:57	1.07	9.19
00:04:58	1.09	9.35
00:04:59	1.12	9.59
00:05:00	1.13	9.73
00:05:01	1.14	9.78
00:05:02	1.11	9.53
00:05:03	1.13	9.68
00:05:04	1.1	9.41
00:05:05	1.08	9.3
00:05:06	1.09	9.34
00:05:07	1.09	9.4
00:05:08	1.1	9.44
00:05:09	1.17	10.1
00:05:10	1.07	9.17
00:05:11	1.07	9.22
00:05:12	1.1	9.48
00:05:13	1.07	9.22
00:05:14	1.07	9.19
00:05:15	1.13	9.67
00:05:16	1.07	9.21
00:05:17	1.04	8.93
00:05:18	1.06	9.14
00:05:19	1.07	9.17
00:05:20	1.04	8.93
00:05:21	1.03	8.88
00:05:22	1.03	8.86
00:05:23	1.08	9.32
00:05:24	1.0	8.63
00:05:25	1.04	8.92
00:05:26	1.08	9.3
00:05:27	1.07	9.18
00:05:28	1.03	8.84
00:05:29	1.03	8.88
00:05:30	1.05	9.04
00:05:31	1.13	9.72
00:05:32	1.01	8.69
00:05:33	1.09	9.38
00:05:34	1.02	8.79
00:05:35	1.11	9.52
00:05:36	1.07	9.21
00:05:37	1.06	9.07
00:05:38	1.05	8.99
00:05:39	1.08	9.26
